# Supplementary material for: The effects of single versus multiple training sessions on the motor learning of two Krav Maga strike techniques, in women
Source: PeerJ. 2020 Feb 13;8:e8525. doi: 10.7717/peerj.8525 (PMC7024584; doi:10.7717/peerj.8525)
Supplement: Supplemental Information 3 [file peerj-08-8525-s003.xlsx]

## Sheet: Sheet1
	Straight Punch Technique		Defensive Kick Technique
	Outcome Measure 1:	Peak strike velocity.	Outcome Measure 1:	Peak strike velocity.
	Event 1: IN	Initiation of hand movement indicated by first instance of positive hand velocity in the anterior-posterior direction towards the target.	Event 1: IN	Initiation of foot movement indicated by first instance of positive foot velocity in the anterior-posterior direction towards the target.
	Event 2: P CON	Peak contact with target indicated by peak force on force cube in the anterior-posterior direction.	Event 2: P CON	Peak contact with target indicated by peak spike in force on the force cube in the anterior-posterior direction.
	Measure:	Peak velocity value of fist between events IN and P CON.	Measure:	Peak velocity value of foot between events IN and P CON.
	Outcome Measure 2:	Peak impact force.	Outcome Measure 2:	Peak impact force.
	Event 1: P CON	Peak contact with target indicated by peak force on force cube in the anterior-posterior direction.	Event 1: P CON	Peak contact with target indicated by peak spike in force on the force cube in the anterior-posterior direction.
	Measure:	Peak force value produced by fist at event P CON.	Measure:	Peak force value produced by foot at event P CON
